# Supplementary material for: P2X3 receptor antagonism attenuates the progression of heart failure
Source: Nat Commun. 2023 Mar 28;14:1725. doi: 10.1038/s41467-023-37077-9 (PMC10050083; doi:10.1038/s41467-023-37077-9)
Supplement: Supplementary file 3 — Source Data [file 41467_2023_37077_MOESM3_ESM.xlsx]

## Sheet: Fig 1
Figure 1
Panel a
	SHAM										HF
P2X2	1.11	1	0.87	0.99754	0.97	0.9245	0.93	0.840728	1.22	1.04	1.27	0.77	2.09	0.67	0.5087	1.67
P2X3	0.96	0.89	1.14	1	0.98	1.19	0.9914	0.8145	0.9145	0.9965	2.676	2.01	1.265	1.965	2.87	1.17
Panel d									Panel e
17	80								17	287
22		65							22		367
31			57						31			389
27				63					27				373
16.9					77				16.9					277
19.87						78			19.87						342
15.5							109		15.5							289
Panel f
SHAM vehicle	CHF vehicle	CHF AF-130
1.4	12	2
1.6	11	2.3
2.4	15	3
2	21	1.4
1.1	20	4
1.7	15	1
1.3	14.5	1.56
	13.2
	11.4
	7.8
	6.54

## Sheet: Fig 2
Figure 2
Panel b - Poincaré							Panel c				Panel d				Panel e								Panel f
Sham		CHF+vehicle		CHF + AF-130			Sham vehicle	CHF vehicle	CHF AF-130		Sham vehicle	CHF vehicle	CHF AF-130		SD1				SD2				Sham vehicle	CHF vehicle	CHF AF-130
505.159	519.059	623.838	674.386	633.707	646.563		543.514	578.083	404.575		109.336	133	92.6863		Sham vehicle	CHF vehicle	CHF AF-130		Sham vehicle	CHF vehicle	CHF AF-130		8	18	18
519.059	516.201	674.386	636.077	646.563	662.571		321.378	554.213	657.068		97.0006	150	126.211		41.329	81.167	85.871		58.861	90.705	96.765		12	52	4
516.201	525.415	636.077	679.02	662.571	632.387		313.446	711.659	378.531		76.2033	120	97.9271		49.849	99.344	23.08		54.882	138.09	30.263		12	40	26
525.415	537.864	679.02	616.145	632.387	634.602		332.623	695.715	389.839		117.173	126	85.1824		82.489	94.406	79.413		104.38	129.67	114.72		10	20	8
537.864	532.317	616.145	638.937	634.602	658.318		368.07	468.483	318.173		80.5083	145	85.6423		70.088	76.644	87.417		97.153	80.581	96.98		18	18	12
532.317	541.066	638.937	650.976	658.318	700.63		338.614	691.005	343.923		100.181	149	98.5106		69.943	267.75	79.307		76.744	308.81	94.237		18	14	18
541.066	517.919	650.976	634.286	700.63	703.452		285.47	692.334	665.446		92.5604	117	141.497		100.13	112.52	84.434		110.01	124.55	88.14		8	28	0
517.919	515.845	634.286	584.956	703.452	704.276		306.747	579.758	650.833		86.4744	143	104.505		56.487	287.81	62.355		84.51	299.86	79.433		24	24	12
515.845	514.153	584.956	597.841	704.276	690.268				418.696				104.478		63.447	98.914	85.931		77.381	120.96	134.47				6
514.153	516.022	597.841	617.815	690.268	677.874												101.88				130.25
516.022	521.52	617.815	632.272	677.874	712.444
521.52	532.104	632.272	724.652	712.444	557.971
532.104	555.378	724.652	718.764	557.971	632.398
555.378	522.161	718.764	711.309	632.398	697.408
522.161	513.64	711.309	710.195	697.408	664.892
513.64	515.264	710.195	645.454	664.892	720.713
515.264	511.86	645.454	756.173	720.713	681.145
511.86	522.901	756.173	676.989	681.145	657.907
522.901	505.635	676.989	404.496	657.907	604.666
505.635	536.439	404.496	600.737	604.666	664.633
536.439	526.383	600.737	524.893	664.633	595.974
526.383	546.767	524.893	528.733	595.974	613.775
546.767	525.93	528.733	504.343	613.775	518.476
525.93	554.85	504.343	419.996	518.476	576.066
554.85	520.942	419.996	460.731	576.066	649.738
520.942	558.949	460.731	552.156	649.738	586.426
558.949	544	552.156	526.113	586.426	629.299
544	531.971	526.113	612.598	629.299	596.279
531.971	516.399	612.598	762.648	596.279	604.513
516.399	536.129	762.648	566.663	604.513	631.369
536.129	497.295	566.663	529.558	631.369	569.788
497.295	528.646	529.558	560.104	569.788	594.234
528.646	531.789	560.104	578.026	594.234	624.42
531.789	524.348	578.026	633.185	624.42	616.03
524.348	538.505	633.185	604.332	616.03	591.3
538.505	519.158	604.332	651.28	591.3	546.724
519.158	512.282	651.28	611.62	546.724	596.217
512.282	529.844	611.62	654.972	596.217	620.498
529.844	533.732	654.972	627.168	620.498	608.805
533.732	546.024	627.168	688.158	608.805	610.839
546.024	548.844	688.158	668.065	610.839	591.969
548.844	521.356	668.065	669.145	591.969	597.146
521.356	539.557	669.145	633.238	597.146	458.383
539.557	562.732	633.238	756.518	458.383	465.281
562.732	538.645	756.518	724.998	465.281	601.989
538.645	531.439	724.998	757.33	601.989	587.454
531.439	520.62	757.33	656.717	587.454	578.49
520.62	452.368	656.717	585.065	578.49	566.24
452.368	610.354	585.065	569.764	566.24	606.529
610.354	489.302	569.764	644.175	606.529	619.828
489.302	527.56	644.175	668.821	619.828	575.709
527.56	530.467	668.821	754.556	575.709	600.818
530.467	556.87	754.556	583.463	600.818	585.763
556.87	490.978	583.463	644.182	585.763	610.678
490.978	501.64	644.182	685.194	610.678	596.323
501.64	516.787	685.194	492.997	596.323	605.101
516.787	447.75	492.997	509.648	605.101	617.744
447.75	491.633	509.648	526.409	617.744	588.482
491.633	489.394	526.409	562.681	588.482	589.617
489.394	479.1	562.681	661.321	589.617	573.777
479.1	490.517	661.321	607.008	573.777	623.497
490.517	511.656	607.008	750.491	623.497	638.149
511.656	491.196	750.491	702.567	638.149	600.231
491.196	506.257	702.567	661.822	600.231	587.936
506.257	514.551	661.822	665.873	587.936	623.847
514.551	519.568	665.873	766.546	623.847	609.655
519.568	514.801	766.546	466.748	609.655	601.851
514.801	529.766	466.748	662.656	601.851	589.414
529.766	515.428	662.656	624.299	589.414	593.053
515.428	541.011	624.299	627.459	593.053	546.018
541.011	544.073	627.459	621.926	546.018	535.898
544.073	545.049	621.926	638.995	535.898	522.062
545.049	535.45	638.995	668.312	522.062	577.822
535.45	542.573	668.312	602.853	577.822	591.505
542.573	544.935	602.853	681.524	591.505	561.687
544.935	520.276	681.524	636.65	561.687	583.536
520.276	556.72	636.65	692.79	583.536	550.251
556.72	570.712	692.79	555.479	550.251	605.653
570.712	532.76	555.479	593.977	605.653	626.855
532.76	517.429	593.977	604.888	626.855	645.159
517.429	511.495	604.888	631.132	645.159	745.852
511.495	520.137	631.132	617.268	745.852	614.164
520.137	551.397	617.268	731.484	614.164	576.681
551.397	554.199	731.484	668.817	576.681	585.953
554.199	520.973	668.817	702.84	585.953	619.188
520.973	537.196	702.84	707.113	619.188	612.232
537.196	506.653	707.113	732.504	612.232	613.405
506.653	501.237	732.504	679.569	613.405	630.938
501.237	528.693	679.569	711.958	630.938	639.537
528.693	523.25	711.958	733.245	639.537	634.931
523.25	563.723	733.245	683.676	634.931	624.379
563.723	532.559	683.676	664.436	624.379	617.662
532.559	556.475	664.436	700.04	617.662	638.567
556.475	549.308	700.04	724.524	638.567	680.379
549.308	530.904	724.524	657.548	680.379	640.825
530.904	525.051	657.548	752.285	640.825	644.361
525.051	520.624	752.285	694.388	644.361	621.741
520.624	545.84	694.388	690.635	621.741	557.867
545.84	507.049	690.635	686.487	557.867	499.707
507.049	491.894	686.487	764.099	499.707	537.276
491.894	501.479	764.099	680.068	537.276	582.818
501.479	507.552	680.068	690.514	582.818	591.332
507.552	502.168	690.514	725.661	591.332	633.159
502.168	511.294	725.661	676.389	633.159	687.399
511.294	579.061	676.389	414.621	687.399	628.315
579.061	554.346	414.621	414.203	628.315	642.117
554.346	544.328	414.203	519.492	642.117	696.581
544.328	544.695	519.492	677.275	696.581	653.612
544.695	532.076	677.275	731.035	653.612	667.337
532.076	533.756	731.035	703.73	667.337	685.203
533.756	525.446	703.73	743.433	685.203	662.905
525.446	513.667	743.433	778.25	662.905	649.577
513.667	511.829	778.25	675.515	649.577	623.682
511.829	542.029	675.515	707.165	623.682	723.011
542.029	519.098	707.165	676.601	723.011	654.216
519.098	435.528	676.601	708.949	654.216	646.984
435.528	480.795	708.949	717.09	646.984	634.366
480.795	524.839	717.09	685.989	634.366	648.205
524.839	508.33	685.989	751.546	648.205	639.687
508.33	513.817	751.546	674.114	639.687	616.885
513.817	529.042	674.114	701.985	616.885	668.193
529.042	536.193	701.985	752.221	668.193	640.833
536.193	520.781	752.221	744.113	640.833	669.646
520.781	533.214	744.113	745.967	669.646	656.982
533.214	519.654	745.967	764.114	656.982	656.027
519.654	523.39	764.114	759.719	656.027	648.916
523.39	518.789	759.719	720.354	648.916	683.083
518.789	509.254	720.354	771.732	683.083	626.224
509.254	545.745	771.732	714.394	626.224	619.213
545.745	517.232	714.394	597.152	619.213	694.859
517.232	524.775	597.152	761.484	694.859	667.304
524.775	500.63	761.484	685.505	667.304	710.179
500.63	534.683	685.505	681.022	710.179	657.416
534.683	513.899	681.022	688.816	657.416	688.621
513.899	506.069	688.816	765.621	688.621	585.508
506.069	530.671	765.621	752.007	585.508	588.215
530.671	498.452	752.007	702.903	588.215	681.559
498.452	534.274	702.903	897.854	681.559	675.808
534.274	524.81	897.854	756.844	675.808	630.075
524.81	515.825	756.844	731.055	630.075	638.77
515.825	514.226	731.055	617.86	638.77	598.423
514.226	471.713	617.86	653.151	598.423	663.412
471.713	468.172	653.151	850.771	663.412	601.484
468.172	486.435	850.771	848.124	601.484	629.961
486.435	531.086	848.124	733.835	629.961	656.963
531.086	490.538	733.835	790.872	656.963	665.807
490.538	512.92	790.872	725.117	665.807	599.221
512.92	510.117	725.117	694.009	599.221	529.767
510.117	503.387	694.009	710.135	529.767	655.675
503.387	519.125	710.135	720.586	655.675	634.71
519.125	511.93	720.586	689.885	634.71	631.335
511.93	527.706	689.885	803.655	631.335	671.928
527.706	515.11	803.655	759.453	671.928	653.141
515.11	523.092	759.453	733.349	653.141	636.779
523.092	536.687	733.349	771.323	636.779	616.22
536.687	511.21	771.323	747.588	616.22	687.29
511.21	498.683	747.588	848.959	687.29	759.585
498.683	497.955	848.959	812.029	759.585	642.922
497.955	505.653	812.029	710.004	642.922	530.421
505.653	508.37	710.004	679.658	530.421	557.664
508.37	495.813	679.658	773.968	557.664	548.992
495.813	499.72	773.968	722.72	548.992	561.552
499.72	506.204	722.72	769.982	561.552	648.501
506.204	526.923	769.982	719.981	648.501	617.896
526.923	530.078	719.981	706.762	617.896	606.31
530.078	520.501	706.762	759.733	606.31	580.265
520.501	521.189	759.733	753.458	580.265	591.979
521.189	474.81	753.458	755.432	591.979	622.625
474.81	529.101	755.432	779.345	622.625	622.628
529.101	527.538	779.345	724.201	622.628	644.16
527.538	487.026	724.201	759.762	644.16	614.162
487.026	506.163	759.762	795.961	614.162	647.941
506.163	505.045	795.961	758.436	647.941	620.355
505.045	515.888	758.436	684.66	620.355	661.593
515.888	506.688	684.66	798.988	661.593	645.079
506.688	488.844	798.988	734.498	645.079	641.325
488.844	500.164	734.498	733.764	641.325	689.098
500.164	510.537	733.764	606.548	689.098	642.086
510.537	518.392	606.548	559.538	642.086	614.978
518.392	525.593	559.538	614.725	614.978	668.023
525.593	559.333	614.725	715.553	668.023	680.357
559.333	539.478	715.553	750.85	680.357	678.682
539.478	514.265	750.85	368.12	678.682	666.482
514.265	503.967	368.12	525.122	666.482	641.274
503.967	462.988	525.122	676.786	641.274	710.496
462.988	484.817	676.786	608.319	710.496	714.961
484.817	471.495	608.319	643.459	714.961	625.744
471.495	443.815	643.459	606.312	625.744	649.026
443.815	437.544	606.312	642.48	649.026	725.739
437.544	378.917	642.48	732.832	725.739	634.395
378.917	422.31	732.832	657.801	634.395	689.096
422.31	484.449	657.801	615.457	689.096	674.208
484.449	511.019	615.457	624.92	674.208	734.811
511.019	501.59	624.92	642.063	734.811	655.624
501.59	505.707	642.063	677.216	655.624	637.304
505.707	491.904	677.216	637.368	637.304	689.511
491.904	490.097	637.368	599.041	689.511	665.541
490.097	488.109	599.041	634.893	665.541	724.504
488.109	501.289	634.893	677.629	724.504	723.835
501.289	511.117	677.629	556.3	723.835	695.194
511.117	498.143	556.3	746.768	695.194	675.21
498.143	469.107	746.768	792.327	675.21	646.848
469.107	526.841	792.327	634.103	646.848	654.442
526.841	507.58	634.103	654.057	654.442	672.48
507.58	447.33	654.057	761.563	672.48	616.638
447.33	475.773	761.563	728.76	616.638	644.068
475.773	457.028	728.76	661.024	644.068	628.388
457.028	489.187	661.024	666.489	628.388	670.241
489.187	500.642	666.489	670.442	670.241	638.156
500.642	466.594	670.442	637.364	638.156	617.551
466.594	473.772	637.364	590.421	617.551	644.16
473.772	501.94	590.421	615.502	644.16	625.592
501.94	495.703	615.502	693.717	625.592	636.278
495.703	497.084	693.717	650.687	636.278	656.918
497.084	482.562	650.687	650.774	656.918	620.645
482.562	503.14	650.774	661.592	620.645	473.225
503.14	485.548	661.592	623.389	473.225	588.859
485.548	496.864	623.389	663.502	588.859	639.795
496.864	486.649	663.502	799.871	639.795	594.206
486.649	492.272	799.871	648.374	594.206	612.367
492.272	492.503	648.374	612.691	612.367	621.712
492.503	478.313	612.691	684.617	621.712	633.594
478.313	511.729	684.617	671.862	633.594	638.434
511.729	481.958	671.862	698.904	638.434	654.202
481.958	509.374	698.904	645.504	654.202	639.778
509.374	469.711	645.504	654.759	639.778	611.323
469.711	490.553	654.759	669.844	611.323	641.46
490.553	480.764	669.844	703.934	641.46	665.448
480.764	474.668	703.934	678.143	665.448	650.844
474.668	496.129	678.143	693.151	650.844	584.023
496.129	496.263	693.151	634.274	584.023	714.045
496.263	493.296	634.274	670.738	714.045	661.602
493.296	498.111	670.738	704.086	661.602	699.399
498.111	470.81	704.086	578.01	699.399	710.938
470.81	519.455	578.01	570.267	710.938	637.717
519.455	510.327	570.267	656.207	637.717	662.064
510.327	485.047	656.207	535.274	662.064	1725.25
485.047	475.568	535.274	566.607	1725.25	847.79
475.568	485.861	566.607	634.942	847.79	658.081
485.861	474.955	634.942	666.014	658.081	770.28
474.955	479.64	666.014	693.149	770.28	1206.46
479.64	449.559	693.149	701.36	1206.46	910.898
449.559	363.749	701.36	677.74	910.898	832.382
363.749	346.289	677.74	756.432	832.382	619.809
346.289	359.131	756.432	690.857	619.809	584.899
359.131	414.907	690.857	752.791	584.899	667.454
414.907	397.427	752.791	761.395	667.454	598.243
397.427	385.764	761.395	665.553	598.243	537.129
385.764	392.108	665.553	672.167	537.129	571.878
392.108	421.226	672.167	698.444	571.878	561.129
421.226	449.721	698.444	685.718	561.129	590.469
449.721	449.416	685.718	661.313	590.469	543.425
449.416	425.247	661.313	682.914	543.425	548.815
425.247	445.96	682.914	676.886	548.815	534.378
445.96	465.925	676.886	693.19	534.378	564.302
465.925	454.49	693.19	674.547	564.302	544.145
454.49	450.767	674.547	712.323	544.145	590.212
450.767	437.205	712.323	717.995	590.212	570.807
437.205	442.3	717.995	663.354	570.807	543.269
442.3	437.995	663.354	716.913	543.269	591.898
437.995	448.339	716.913	677.5	591.898	569.507
448.339	485.885	677.5	673.236	569.507	562.626
485.885	444.12	673.236	697.229	562.626	543.417
444.12	450.644	697.229	668.747	543.417	553.357
450.644	437.921	668.747	639.496	553.357	535.578
437.921	433.359	639.496	625.884	535.578	534.681
433.359	477.276	625.884	626.081	534.681	550.443
477.276	488.065	626.081	673.398	550.443	571.147
488.065	482.964	673.398	675.633	571.147	532.402
482.964	486.838	675.633	649.984	532.402	551.087
486.838	528.782	649.984	682.264	551.087	566.758
528.782	473.616	682.264	657.687	566.758	578.746
473.616	459.225	657.687	641.827	578.746	545.245
459.225	410.733	641.827	660.695	545.245	552.987
410.733	430.096	660.695	656.39	552.987	562.57
430.096	458.761	656.39	663.777	562.57	647.54
458.761	572.558	663.777	651.393	647.54	555.982
572.558	539.22	651.393	627.279	555.982	541.084
539.22	507.612	627.279	677.465	541.084	570.763
507.612	509.237	677.465	840.477	570.763	568.954
509.237	492.385	840.477	680.694	568.954	641.629
492.385	503.234	680.694	692.64	641.629	541.156
503.234	498.578	692.64	812.563	541.156	552.285
498.578	503.447	812.563	663.276	552.285	549.343
503.447	500.211	663.276	557.089	549.343	575.933
500.211	467.914	557.089	567.518	575.933	593.977
467.914	483.109	567.518	701.524	593.977	590.138
483.109	477.922	701.524	736.249	590.138	571.703
477.922	447.375	736.249	703.687	571.703	570.857
447.375	467.736	703.687	685.288	570.857	539.452
467.736	471.911	685.288	679.423	539.452	575.804
471.911	496.389	679.423	681.097	575.804	553.828
496.389	458.155	681.097	671.082	553.828	558.252
458.155	471.944	671.082	705.561	558.252	589.433
471.944	491.414	705.561	669.972	589.433	528.528
491.414	474.325	669.972	693.353	528.528	557.426
474.325	487.06	693.353	685.801	557.426	550.709
487.06	461.092	685.801	669.808	550.709	541.684
461.092	508.811	669.808	683.548	541.684	577.571
508.811	461.849	683.548	653.657	577.571	575.57
461.849	488.846	653.657	698.068	575.57	599.414
488.846	490.779	698.068	677.406	599.414	576.532
490.779	498.042	677.406	670.362	576.532	561.742
498.042	459.344	670.362	624.324	561.742	563.361
459.344	475.108	624.324	803.601	563.361	581.879
475.108	468.53	803.601	795.206	581.879	620.605
468.53	521.325	795.206	628.449	620.605	619.011
521.325	468.806	628.449	656.954	619.011	616.345
468.806	494.971	656.954	718.411	616.345	563.345
494.971	538.399	718.411	636.426	563.345	623.318
538.399	527.455	636.426	674.218	623.318	583.639
527.455	475.746	674.218	672.641	583.639	601.502
475.746	511.43	672.641	685.633	601.502	618.981
511.43	491.414	685.633	625.686	618.981	618.335
491.414	482.749	625.686	601.956	618.335	603.013
482.749	465.962	601.956	664.658	603.013	586.031
465.962	508.216	664.658	644.521	586.031	591.753
508.216	485.603	644.521	619.591	591.753	566.928
485.603	485.722	619.591	814.839	566.928	571.612
485.722	468.151	814.839	595.6	571.612	590.595
468.151	486.247	595.6	652.262	590.595	591.613
486.247	475.89	652.262	842.866	591.613	575.765
475.89	466.658	842.866	652.218	575.765	545.446
466.658	465.353	652.218	726.358	545.446	567.455
465.353	442.954	726.358	781.106	567.455	575.802
442.954	385.495	781.106	648.559	575.802	586.403
385.495	441.952	648.559	672.668	586.403	598.655
441.952	447.545	672.668	580.072	598.655	593.09
447.545	502.54	580.072	612.375	593.09	578.778
502.54	465.643	612.375	515.547	578.778	548.313
465.643	436.46	515.547	617.192	548.313	574.677
436.46	438.461	617.192	664.598	574.677	571.832
438.461	489.025	664.598	877.847	571.832	634.587
489.025	498.544	877.847	810.568	634.587	574.697
498.544	515.195	810.568	686.372	574.697	622.68
515.195	524.072	686.372	633.899	622.68	594.664
524.072	480.817	633.899	501.687	594.664	565.689
480.817	467.37	501.687	602.19	565.689	596.919
467.37	464.644	602.19	664.086	596.919	567.436
464.644	505.286	664.086	924.135	567.436	605.922
505.286	482.467	924.135	5577.85	605.922	589.52
482.467	483.012	5577.85	769.669	589.52	586.974
483.012	486.692	769.669	558.318	586.974	597.685
486.692	497.213	558.318	622.574	597.685	577.236
497.213	507.459	622.574	688.683	577.236	588.34
507.459	510.633	688.683	604.929	588.34	592.564
510.633	481.305	604.929	663.541	592.564	582.873
481.305	489.48	663.541	789.906	582.873	540.818
489.48	457.227	789.906	701.007	540.818	595.955
457.227	486.291	701.007	640.101	595.955	566.82
486.291	458.963	640.101	640.06	566.82	575.052
458.963	466.134	640.06	670.59	575.052	560.402
466.134	500.858	670.59	751.711	560.402	550.411
500.858	485.15	751.711	684.122	550.411	585.37
485.15	480.06	684.122	647.101	585.37	617.644
480.06	455.812	647.101	709.261	617.644	572.152
455.812	549.295	709.261	754.985	572.152	591.944
549.295	497.445	754.985	711.599	591.944	562.503
497.445	413.895	711.599	661.244	562.503	481.935
413.895	353.779	661.244	623.149	481.935	518.32
353.779	375.035	623.149	691.97	518.32	534.801
375.035	383.664	691.97	749.816	534.801	552.258
383.664	429.781	749.816	729.945	552.258	573.976
429.781	440.866	729.945	673.034	573.976	620.263
440.866	474.122	673.034	636.458	620.263	593.515
474.122	465.533	636.458	609.004	593.515	584.406
465.533	449.421	609.004	718.55	584.406	566.369
449.421	454.388	718.55	643.733	566.369	586.472
454.388	451.818	643.733	662.795	586.472	567.29
451.818	467.915	662.795	768.639	567.29	569.283
467.915	479.024	768.639	705.107	569.283	590.479
479.024	461.189	705.107	698.232	590.479	611.865
461.189	466.187	698.232	663.235	611.865	589.314
466.187	460.467	663.235	664.914	589.314	556.045
460.467	499.964	664.914	666.876	556.045	621.014
499.964	506.999	666.876	688.146	621.014	580.383
506.999	495.989	688.146	703.325	580.383	592.152
495.989	458.742	703.325	773.94	592.152	578.365
458.742	439.468	773.94	608.958	578.365	500.293
439.468	482.786	608.958	691.468	500.293	561.097
482.786	495.621	691.468	651.179	561.097	591.689
495.621	489.565	651.179	626.364	591.689	457.399
489.565	468.471	626.364	661.033	457.399	403.33
468.471	456.39	661.033	641.229	403.33	394.317
456.39	475.588	641.229	873.394	394.317	500.197
475.588	488.226	873.394	706.083	500.197	533.111
488.226	464.601	706.083	677.643	533.111	664.214
464.601	451.599	677.643	387.731	664.214	677.777
451.599	459.176	387.731	1269.03	677.777	741.118
459.176	470.303	1269.03	678.018	741.118	643.864
470.303	476.957	678.018	597.809	643.864	589.047
476.957	454.847	597.809	673.486	589.047	692.964
454.847	451.782	673.486	654.038	692.964	706.853
451.782	438.248	654.038	625.552	706.853	601.678
438.248	447.466	625.552	617.223	601.678	574.486
447.466	455.145	617.223	658.548	574.486	523.317
455.145	464.906	658.548	599.529	523.317	542.792
464.906	470.116	599.529	844.716	542.792	774.062
470.116	474.719	844.716	706.765	774.062	784.569
474.719	465.734	706.765	705.582	784.569	688.084
465.734	445.886	705.582	758.168	688.084	666.683
445.886	491.136	758.168	731.972	666.683	621.006
491.136	449.547	731.972	748.031	621.006	602.183
449.547	439.545	748.031	672.157	602.183	611.502
439.545	442.414	672.157	736.283	611.502	643.112
442.414	459.93	736.283	731.249	643.112	637.985
459.93	449.729	731.249	751.222	637.985	490.952
449.729	423.417	751.222	671.638	490.952	435.409
423.417	421.288	671.638	705.319	435.409	536.178
421.288	434.393	705.319	649.192	536.178	613.137
434.393	435.45	649.192	549.668	613.137	538.39
435.45	430.08	549.668	744.383	538.39	649.376
430.08	513.165	744.383	691.595	649.376	905.992
513.165	452.49	691.595	755.05	905.992	412.447
452.49	469.392	755.05	1159.74	412.447	450.57
469.392	466.208	1159.74	639.414	450.57	548.553
466.208	465.097	639.414	599.427	548.553	569.776
465.097	468.896	599.427	503.812	569.776	555.953
468.896	455.661	503.812	954.482	555.953	546.207
455.661	736.968	954.482	1365.2	546.207	572.606
736.968	1282.97	1365.2	3794.42	572.606	618.076
1282.97	381.568	3794.42	641.35	618.076	555.946
381.568	343.167	641.35	792.943	555.946	562.129
343.167	351.273	792.943	752.93	562.129	574.003
351.273	321.532	752.93	631.381	574.003	574.41
321.532	361.938	631.381	643.312	574.41	581.997
361.938	381.228	643.312	711.544	581.997	558.758
381.228	409.407	711.544	651.711	558.758	579.418
409.407	438.27	651.711	619.208	579.418	544.767
438.27	405.21	619.208	668.761	544.767	545.622
405.21	430.091	668.761	690.618	545.622	596.336
430.091	487.481	690.618	593.152	596.336	544.223
487.481	473.135	593.152	660.007	544.223	642.179
473.135	430.126	660.007	717.606	642.179	639.921
430.126	444.607	717.606	624.066	639.921	629.983
444.607	473.364	624.066	626.594	629.983	630.403
473.364	459.346	626.594	636.985	630.403	584.593
459.346	488.516	636.985	664.77	584.593	590.918
488.516	461.003	664.77	655.599	590.918	567.805
461.003	474.668	655.599	683.327	567.805	612.575
474.668	462.917	683.327	687.815	612.575	605.482
462.917	483.085	687.815	647.994	605.482	588.229
483.085	464.639	647.994	646.306	588.229	581.599
464.639	444.699	646.306	647.6	581.599	576.375
444.699	476.164	647.6	664.721	576.375	564.748
476.164	446.813	664.721	653.504	564.748	582.264
446.813	347.559	653.504	685.067	582.264	613.62
347.559	416.088	685.067	696.97	613.62	577.161
416.088	418.542	696.97	647.412	577.161	592.852
418.542		647.412		592.852

## Sheet: Fig 3
Figure 3
Panel b
Sham	11.5	9.8	8.9	14.5	11.2	9.3	12.4	11.3	11.56	11.9
CHF	19.8	20.9	22.4	20.7	18.9	17.8	23	21.7	25.2	20.6	23.2	19.56	17.65	19.65	24.5	20.8
Sham AF353	10.6	10.2	10.9	11	12.7	13.8	7.8	8.9	10.7	11.7
CHF AF353	12.5	12.4	13.9	14.6	15.6	11.8	11.5	14.5	10.2	9	9.21	10.7	12.6	13.1	12.6	12.9
Panel c
Sham	54.4	50.8	55.7	47.8	50.87	55.4	55	50.9	59.87	59.5
CHF	12.9	11.7	18	12	15.6	15	12.9	12	14.5	13.3	12	9.87	12.7	13	11.8	10.8
Sham AF353	49.9	54.3	48.76	49.97	49.77	49	46.5	50	53	45
CHF AF353	40	35.66	45.6	39.8	43.3	47.9	50	41.2	39.77	35.6	30.9	45.6	37.8	35.6	40.1	35.6
Panel d
Sham	0.31	0.27	0.21	0.22	0.265	0.28	0.265	0.19	0.243	0.26
CHF	0.36	0.4	0.44	0.309	0.29	0.297	0.267	0.29	0.34	0.35	0.39	0.32	0.296	0.34	0.36	0.39
Sham AF353	0.199	0.2	0.3	0.21	0.22	0.25	0.267	0.28	0.25	0.189
CHF AF353	0.26	0.2	0.22	0.19	0.256	0.3	0.31	0.295	0.22	0.29	0.2	0.17	0.15	0.19	0.224	0.23

## Sheet: Fig 4
Figure 4
Panel b
Sham vehicle	CHF vehicle	CHF AF-130
243	365.7	239
230.8	361.23	240.8
267.3	360.7	249.6
225.6	345.6	240.9
229.7	339.8	233.4
243.2	356.7	229.8
235.6	349.6	223.6
Panel d
Sham	200.1	197.68	176.8	205.3	223.1	178	198.21	214.56	217.68	196.54
CHF	290	289.76	278.9	290.56	300.12	267.8	288.67	296.43	255.67	278.9	267.89	277.89	295.54	287.65	307.8	305.6
Sham AF353	96.7	100.67	96.54	103.45	110.78	109.8	96.7	95.55	80.9	76.8
CHF AF353	90.45	78.99	105.4	96.77	115.67	95.43	100.12	125.6	100.21	144.3	110.67	132.1	110	110.54	123.21	119.65
Panel e
Sham	98.76	77.68	106.78	123.4	89.76	88.06	107.8	110.67	90.21	100.8
CHF	198.7	190	165.7	156.9	195.4	206.7	168.99	210.56	200.1	189.99	217.8	220	206.7	198.9	229.6	220.5
Sham AF353	78.89	80.34	87.65	70.54	100.67	78.45	67.89	55.67	79.65	81.56
CHF AF353	78.9	80.7	65.78	90.6	65.89	77.8	55.46	70	69.88	70.89	65.78	55.78	70.13	72.34	70.32	62.7

## Sheet: Fig 5
Figure 5
Panel a				Panel b				Panel c
Sham vehicle	CHF vehicle	CHF AF-130		Sham vehicle	CHF vehicle	CHF AF-130		Sham vehicle	CHF vehicle	CHF AF-130
10	9	14		90	91	86		0.11	0.1	0.17
9	32	6		91	68	94		0.1	0.52	0.06
19	20	9		81	80	91		0.24	0.26	0.11
12	35	7		88	65	93		0.14	0.6	0.08
4	17	14		96	83	86		0.04	0.21	0.17
11	27			89	73			0.13	0.4
Panel d				Panel e				Panel f
Sham vehicle	CHF vehicle	CHF AF-130		Sham vehicle	CHF vehicle	CHF AF-130		Sham vehicle	CHF vehicle	CHF AF-130
2.52314	4.18836	3.92556		2.10276	3.30274	2.55781		74.9	462.865	81.179
2.54661	3.87929	3.06		2.127	2.90917	2.09		166.602	203.457	244.489
2.65967	3.79507	3.39153		1.96567	3.63285	2.26048		219.396	243.05	56.487
2.55889	4.73084	3.16654		1.87852	3.14897	2		131.533	766.596	268.568
2.47539	3.96139	3.09889		2.15154	3.52082	2.06019		214.905	695.177	195.376
2.45424	3.37465			1.92373	2.6831				1283.71	216.295

## Sheet: Fig 6
Figure 5
Panel b
	Before MI													3 days after MI													7 weeks after MI
CHF vehicle	79.5548	79.5849	55.6544	49.9874	53.8945	61.4823	70.2168	60.4708	60.7137	54.0855	61.1282	66.4735	70.8469	30.5982	17.3353	19.1474	30.0073	19.8862	28.2372	31.9968	34.0907	42.3783	34.638	43.1148	45.9606	67.006	22.3762	18.9112	7.6851	33.6872	6.90494	9.3844	25.8392	19.3218	41.5281	39.51	41.6078	36.3535	26.2067
CHF AF-130	70.0974	70.5742	75.1949	66.4406	70.3611	51.7598	62.6502	63.9588						14.9694	29.5871	32.5887	39.106	35.5807	44.8478	46.7098	33.3956						31.3697	58.7813	30.9144	46.6808	48.6731	47.5639	57.0121	25.3817
Panel c
	Before MI													3 days after MI													7 weeks after MI
CHF vehicle	1325.21	1090.37	799.755	995.534	832.747	1099.13	1209.52	1389.63	1254.84	1222.22	1230.84	1547.96	1211.48	591.8	467.708	524.956	776.172	334.198	785.453	603.639	628.88	1051.1	1065.12	1603.57	1316.61	1590.58	443.012	461.975	108.407	718.552	134.764	161.267	368.161	433.032	782.443	667.039	909.619	819.623	484.371
CHF AF-130	1027.04	977.482	1134.22	980.051	863.962	1112.48	1266.3	1259.1						351.829	624.928	784.514	852.334	733.741	1143.72	1178.8	877.452						649.725	1288.12	721.507	888.736	817.213	911.448	1010.7	454.8
Panel d
	Before MI													3 days after MI													7 weeks after MI
CHF vehicle	340.572	279.701	637.246	996.037	712.395	688.585	513.031	908.391	811.976	1037.58	782.695	780.729	498.518	1342.3	2230.3	2216.7	1810.43	1346.35	1996.18	1282.92	1215.85	1429.18	2009.89	2115.73	1548.04	783.204	1536.82	1980.89	1302.2	1414.46	1816.94	1557.19	1056.65	1808.13	1101.69	1021.24	1276.56	1434.97	1363.9
CHF AF-130	438.122	407.559	374.156	495.029	363.935	1036.84	754.923	709.51						1998.49	1487.24	1622.81	1327.21	1328.45	1406.5	1344.87	1749.99						1421.46	903.257	1612.38	1015.12	861.769	1004.81	762.081	1337.04

## Sheet: Fig 7
Figure 7
Panel a
	CHF - 4 weeks					CHF - 7 weeks
Vehicle	0.3	0.1	0.6	0.2	0.4	1.7	1.3	0.6	0.6	1.5
AF-130	0.2	0.5	0.5	0.5		0.1	0.3	0	0.4
Panel b
	CHF - 4 weeks					CHF - 7 weeks
Vehicle	1.1	0.5	4.4	0.8	1.7	4.2	2.7	4.1	2.5	1.8
AF-130	1	1.6	1.9	2.3		0.4	1.6	0.4	0.8
Panel c
	CHF - 4 weeks (before treatment)					CHF - 7 weeks (after treatment)
Vehicle	0.9	2.4	1.1	0.5		0.7	1	1.8	0.6
AF-130	2	2.1	2.1	2		0.7	1.3	0.7	0.7
Panel d				Panel e				Panel f
Sham vehicle	CHF vehicle	CHF AF-130		Sham vehicle	CHF vehicle	CHF AF-130		Sham vehicle	CHF vehicle	CHF AF-130
0	4879.44	0		109.818	157.086	79.808		1353.47	0	0
3997.91	998.538	0		156.122	77.069	57.287		10.706	0	0
629.63	3052.26	0		89.896	85.608	79.047		1958.07	0	40.938
0	4932.27	242.165		224.547	128.286	99.282		3135.07	0	0
0		0		92.659	75.094	92.813		1954.97	0	0
4357.98		651.788		152.593	80.418	80.418		2717.25	0	751.704
826.682				83.163	78.134			1296.89	1038.93
4790.77				233.164	69.185			2115.51	428.908
5054.44				199.829	83.621			2442.04

## Sheet: Fig S1
Figure S1
Panel b					Panel c				Panel d
Juvenile rats		Infarct size			1h	4h	24h			CHF + AF-130									CHF + vehicle									Sham + vehicle
Infarct size		CHF Vehicle	CHF AF-130		3700	4560	127		Week 1	304	289	294	291	329	350	324	342	287	307	308	327	294	336	300	349	344	292	306	341	280	344	308	312	379	290	357
38.9		37.3	36.6		4020	1810	224		Week 2	364	343	340	345	387	410	373	400	360	377	393	389	360	389	355	395	387	311	366	415	340	394	340	360	420	322	387
44.7		40.7	54.8		3790	919	141		Week 3	413	390	380	397	442	450	426	452	422	424	434	413	425	410	413	453	445	340	429	493	403	449	395	413	487	386	464
44.7		47.4	33.8		4160	560	108		Week 4	437	410	405	416	453	505	475	490	480	468	472	451	472	458	442	490	480	400	463	540	440	480	440	440	540	404	493
38.6		55.9	41.7		5280	1910	208		Week 5	485	453	439	442	475	577	520	514	540	525	523	482	524	481	479	505	508	425	500	575	470	510	472	470	567	440	540
38.4			48.4		4170	2320	186		Week 6	509	478	462	476	496	620	562	514	570	565	556	512	563	521	511	530	540	450	520	600	500	550	500	490	600	480	560
29.1			34.4						Week 7	476	471	442	470	485	592	586	582	597	562	598	532	570	530	520	545	544	456	546	633	496	560	493	497	600	507	587
41.2									Week 8	536	493	460	496	508	633	583	605	608	584	589	548	596	552	535	577	568	461	579	663	520	600	540	507	642	520	590
39
39.2
41.7
30.3
39.9
33.6
34.1
45.7
39.1
44.7
		Panel e			Panel f
		Sham	HF		Sham	HF
		0.9	1.3		-59.4	-60.5
		0.87	0.98		-60.2	-62.5
		1.3	1.2		-57.8	-55.9
		1.2	0.85		-55.6	-57.9
		0.906	1.1		-53.9	-60.1

## Sheet: Fig S2
Figure S2
Panel a
	SHAM					CHF
Normal breathing	38.91	39.12	37.98	39.22	37.59	40.12	40.12	37.79	39.74	37.59	38.89
Respiratory irregularity						43.56	42.79	40.77	44.1	41.89	41.87
Panel b
	SHAM					CHF
Normal breathing	89.59	87.45	90.1	86.77	84.87	85.46	86.45	89.12	89.45	90.55	85.7
Respiratory irregularity						69.46	74.56	80.45	65.89	77.4	80.19

## Sheet: Fig S3
Figure S3
Panel a				Panel b				Panel c
Sham vehicle	CHF vehicle	CHF AF-130		Sham vehicle	CHF vehicle	CHF AF-130		Sham vehicle	CHF vehicle	CHF AF-130
4	10	14		1.01467	0.454167	0.721318		4	8	4
9	50	2		0.8575	1.16349	0.6285		3	2	2
8	37	17		1.833	1.08254	1.36554		4	3	5
6	12	6		0.514167	1.32857	1.36429		4	8	2
9	12	5		0.901929	0.67625	1.33283		9	6	8
10	8	14		0.55	1.48007	1.055		8	6	5
4	14	0		1.32278	0.7635	0.68575		4	14	0
12	14	7			0.657083	0.653375		12	11	5
		6				0.69525				0
Panel d				Panel e
Sham vehicle	CHF vehicle	CHF AF-130		Sham vehicle	CHF vehicle	CHF AF-130
30	54	32		4.97103	4.34649	4.36499
14	44	26		3.31316	3.69476	5.20611
16	24	22		2.67506	5.93049	3.86544
22	28	18		4.13153	5.52154	4.57652
10	26	12		3.67403	3.14418	3.71513
20	18	44		4.44356	5.90603	3.49123
12	14	28		3.08415	4.8415	4.70291
24	44	14		3.54725	3.99833	6.22775
		18				4.00748

[truncated: 7 more sheets: Fig S4, Fig S5, Fig S6, Fig S7, Fig S8, Text data, Sheet1]
